# Supplementary material for: Nuclear lncRNA HOXD-AS1 suppresses colorectal carcinoma growth and metastasis via inhibiting HOXD3-induced integrin β3 transcriptional activating and MAPK/AKT signalling
Source: Mol Cancer. 2019 Mar 1;18:31. doi: 10.1186/s12943-019-0955-9 (PMC6397497; doi:10.1186/s12943-019-0955-9)
Supplement: Supplementary file 2 — Table S1. Summary of overall survival analysis by univariate and multivariate COX regression analysis. Table S2. Mass spectrometry analysis of the proteins pulled down by HOXD-AS1. Table S3. Summary of overall survival analysis by univariate and multivariate COX regression analysis. Table S4. Bioinformatics predict the binding sites of Integrin β3 with HOXD3. Table S5. Oligonucleotide sequences in this study. (XLSX 27 kb) [file 12943_2019_955_MOESM2_ESM.xlsx]

## Sheet: Table S1
Table S. Primers and oligonuceotides sequences.
Interfering oligonucleotides
ISH-probes
	ISH-hHOXD-AS1-probe1	AGAAAGCAACCGAGTCTAAACACAACCAAC
	ISH-hHOXD-AS1-probe2	GGAGTTCTTGGCATTACTTTGGACCTTCTT
	ISH-hHOXD-AS1-probe3	TAGGTGGTTCTGTCCAGGCAATCAAATA
siRNAs
	Human NC	UUCUCCGAACGUGUCACGUTTACGUGACACGUUCGGAGAATT
	Human HOXD-AS1-siRNA	GAGGGAAGUUUCAGCUAAUTTAUUAGCUGAAACUUCCCUCTT
	Human HOXD3-siRNA	GCCAACCUGCUGAAUCUCATTUGAGAUUCAGCAGGUUGGCTT
	Human SUZ12-siRNA1	GCCAAACCUCUUGCCACUATTUAGUGGCAAGAGGUUUGGCTT
	Human SUZ12-siRNA2	GCAAGAGAUGACCUGCAUUTTAAUGCAGGUCAUCUCUUGCTT
	Human SUZ12-siRNA3	GCAUCUUAAACUCUGCCAUTTAUGGCAGAGUUUAAGAUGCTT
	Human EZH2-siRNA1	GGAUGGUACUUUCAUUGAATTUUCAAUGAAAGUACCAUCCTT
	Human EZH2-siRNA2	CGGCUUCCCAAUAACAGUATTUACUGUUAUUGGGAAGCCGTT
	Human EZH2-siRNA3	GAGGGAAAGUGUAUGAUAATTUUAUCAUACACUUUCCCUCTT
PCR primers
	PCR-HOXD3-F	CCCGGGTACCATGTTATTTGAGCAGGGTCAGCAGG
	PCR-HOXD3-R	TTGCGGCCGCAGATGCGTCAGTTTGGGAGCC
	PCR-HOXD-AS1antisense-F	ATTTGCGGCCGCGTTTGTGCCGCGCGCCCG
	PCR-HOXD-AS1antisense-R	CGGCTAGCTGACACTTTGAAAAAAATA
	Real-time PCR-GAPDH-F	GGAGCGAGATCCCTCCAAAAT
	Real-time PCR-GAPDH-R	GGCTGTTGTCATACTTCTCATGG
	Real-time PCR-U6-F	CTCGCTTCGGCAGCACA
	Real-time PCR-U6-R	AACGCTTCACGAATTTGCGT
	Real-time PCR-HOXD-AS1-F	ATTCGTCTGACTTGGCTCTT
	Real-time PCR-HOXD-AS1-R	CCTGTTTTGACCTTTTCCTG
	Real-time PCR-HOXD3-F	GTCTCGACAGAACTCCAAGCAG
	Real-time PCR-HOXD3-R	CGCTCGTGTATGCCGTGCGTA
	Real-time PCR-SUZ12-F	AAACGAAATCGTGAGGATGG
	Real-time PCR-SUZ12-R	CCATTTCCTGCATGGCTACT
	Real-time PCR-EZH2-F	GTACACGGGGATAGAGAATGTGG
	Real-time PCR-EZH2-R	GGTGGGCGGCTTTCTTTATCA
	Real-time PCR-Integrin β3-F	AGTAACCTGCGGATTGGCTTC
	Real-time PCR-Integrin β3-R	GTCACCTGGTCAGTTAGCGT
CHIP primers
	CHIP-HOXD3-1-F	GCCAGAAAGAGATCCGTGG
	CHIP-HOXD3-1-R	TTATATAAAGTGACCGGCGCCTG
	CHIP-HOXD3-2-F	ATTCATACATCAAGACATAG
	CHIP-HOXD3-2-R	AGACTTTTGCTGAGCATCC
	CHIP-HOXD3-3-F	CGCCTCCACAGATATCAAAAG
	CHIP-HOXD3-3-R	CTTCAAAGCTGCCCTTTGTTC
	CHIP-HOXD3-4-F	TAGAGCAGCCCCTGACCAAGA
	CHIP-HOXD3-4-R	TTGTAGGCTCTTCAGGTTTC
	CHIP-HOXD3-5-F	GGGTGGTCACCCGCTGAGCGG
	CHIP-HOXD3-5-R	GGACCTGGGCGCTAGTTCCTG
	CHIP-HOXD3-6-F	GCGGTGCGAGCCAAAGGTCAC
	CHIP-HOXD3-6-R	CCCCCCGTCAGGTGAAAGGAG
	CHIP-HOXD3-7-F	CTCGGGCCTCCACCGCACCAC
	CHIP-HOXD3-7-R	GAAGTGACCTTTGGCTCGCACC
	CHIP-Integrin β3-F	GGCCTTGTTTTTATCACCATCAGG
	CHIP-Integrin β3-R	CACACTCACAGGCTTTGGGA

## Sheet: Table S2
Table S2. Summary of Overall survival analysis by univariate and multivariate COX regression analysis
Variables	Univariate analysis			Multivariate analysis
	P value	HR	CI (95% )	P value	HR	CI (95% )
Age	0.902	0.973	0.624-1.517
Sex	0.462	0.844	0.536-1.328
Tumor size	0.679	0.906	0.568-1.445
Tumor differentiation	<0.001	2.037	1.453-2.856	0.001	1.775	1.273-2.473
T-stage	<0.001	2.035	1.389-2.983	0.048	1.5	1.004-2.240
N-stage	0.006	1.862	1.191-2.913	0.053	1.567	0.995-2.467
M-stage	<0.001	2.275	1.435-3.607	0.05	1.623	1.00-2.633
HOXD-AS1 expression	0.001	0.4	0.237-0.673	0.025	0.538	0.312-0.926

## Sheet: Table S3
Table S3. Mass spectrometry analysis of the proteins pulled down by HOXD-AS1.
Specific protein molecules	No. of Peptides	Pretein mass	Description	Coverage (%)
Q9Y446|PKP3_HUMAN	25	87082	Plakophilin-3 OS=Homo sapiens GN=PKP3 PE=1 SV=1	38
Q13724|MOGS_HUMAN	27	91918	Mannosyl-oligosaccharide glucosidase OS=Homo sapiens GN=MOGS PE=1 SV=5	37
Q92945|FUBP2_HUMAN	17	73115	Far upstream element-binding protein 2 OS=Homo sapiens GN=KHSRP PE=1 SV=4	36
Q92499|DDX1_HUMAN	20	82432	ATP-dependent RNA helicase DDX1 OS=Homo sapiens GN=DDX1 PE=1 SV=2	27
O75534|CSDE1_HUMAN	23	88885	Cold shock domain-containing protein E1 OS=Homo sapiens GN=CSDE1 PE=1 SV=2	27
P51116|FXR2_HUMAN	13	74223	Fragile X mental retardation syndrome-related protein 2 OS=Homo sapiens GN=FXR2 PE=1 SV=2	25
O94874|UFL1_HUMAN	18	89595	E3 UFM1-protein ligase 1 OS=Homo sapiens GN=UFL1 PE=1 SV=2	29
Q7KZI7|MARK2_HUMAN	6	87911	Serine/threonine-protein kinase MARK2 OS=Homo sapiens GN=MARK2 PE=1 SV=2	11
Q8N8A6|DDX51_HUMAN	9	72457	ATP-dependent RNA helicase DDX51 OS=Homo sapiens GN=DDX51 PE=1 SV=3	18
Q09666|AHNK_HUMAN	11	629114	Neuroblast differentiation-associated protein AHNAK OS=Homo sapiens GN=AHNAK PE=1 SV=2	3
Q14568|HS902_HUMAN	9	39365	Heat shock protein HSP 90-alpha A2 OS=Homo sapiens GN=HSP90AA2P PE=1 SV=2	25
O00139|KIF2A_HUMAN	12	79955	Kinesin-like protein KIF2A OS=Homo sapiens GN=KIF2A PE=1 SV=3	17
P33992|MCM5_HUMAN	13	82286	DNA replication licensing factor MCM5 OS=Homo sapiens GN=MCM5 PE=1 SV=5	21
Q16891|MIC60_HUMAN	12	83678	MICOS complex subunit MIC60 OS=Homo sapiens GN=IMMT PE=1 SV=1	19
Q53GS7|GLE1_HUMAN	9	79836	Nucleoporin GLE1 OS=Homo sapiens GN=GLE1 PE=1 SV=2	17
Q9UEY8|ADDG_HUMAN	9	79155	Gamma-adducin OS=Homo sapiens GN=ADD3 PE=1 SV=1	19
Q9HCM4|E41L5_HUMAN	6	81856	Band 4.1-like protein 5 OS=Homo sapiens GN=EPB41L5 PE=1 SV=3	13
O43395|PRPF3_HUMAN	10	77529	U4/U6 small nuclear ribonucleoprotein Prp3 OS=Homo sapiens GN=PRPF3 PE=1 SV=2	20
Q8IXB1|DJC10_HUMAN	9	91080	DnaJ homolog subfamily C member 10 OS=Homo sapiens GN=DNAJC10 PE=1 SV=2	11
Q9NVU7|SDA1_HUMAN	12	79871	Protein SDA1 homolog OS=Homo sapiens GN=SDAD1 PE=1 SV=3	17
Q99661|KIF2C_HUMAN	8	81313	Kinesin-like protein KIF2C OS=Homo sapiens GN=KIF2C PE=1 SV=2	13
Q86TB9|PATL1_HUMAN	11	86850	Protein PAT1 homolog 1 OS=Homo sapiens GN=PATL1 PE=1 SV=2	14
O43390|HNRPR_HUMAN	8	70943	Heterogeneous nuclear ribonucleoprotein R OS=Homo sapiens GN=HNRNPR PE=1 SV=1	14
Q9NXE4|NSMA3_HUMAN	8	93352	Sphingomyelin phosphodiesterase 4 OS=Homo sapiens GN=SMPD4 PE=1 SV=2	13
Q9ULX6|AKP8L_HUMAN	5	71649	A-kinase anchor protein 8-like OS=Homo sapiens GN=AKAP8L PE=1 SV=3	11
Q15022|SUZ12_HUMAN	8	83055	Polycomb protein SUZ12 OS=Homo sapiens GN=SUZ12 PE=1 SV=3	14
Q8N1G2|CMTR1_HUMAN	11	95321	Cap-specific mRNA (nucleoside-2'-O-)-methyltransferase 1 OS=Homo sapiens GN=CMTR1 PE=1 SV=1	13
O75330|HMMR_HUMAN	7	84100	Hyaluronan mediated motility receptor OS=Homo sapiens GN=HMMR PE=1 SV=2	11
Q6PJT7|ZC3HE_HUMAN	9	82876	Zinc finger CCCH domain-containing protein 14 OS=Homo sapiens GN=ZC3H14 PE=1 SV=1	15
P85037|FOXK1_HUMAN	5	75457	Forkhead box protein K1 OS=Homo sapiens GN=FOXK1 PE=1 SV=1	8
Q01813|PFKAP_HUMAN	9	85596	ATP-dependent 6-phosphofructokinase platelet type OS=Homo sapiens GN=PFKP PE=1 SV=2	13
P04259|K2C6B_HUMAN	6	60067	Keratin type II cytoskeletal 6B OS=Homo sapiens GN=KRT6B PE=1 SV=5	9
Q658Y4|F91A1_HUMAN	7	93909	Protein FAM91A1 OS=Homo sapiens GN=FAM91A1 PE=1 SV=3	8
P47897|SYQ_HUMAN	8	87799	Glutamine--tRNA ligase OS=Homo sapiens GN=QARS PE=1 SV=1	11
Q99567|NUP88_HUMAN	5	83542	Nuclear pore complex protein Nup88 OS=Homo sapiens GN=NUP88 PE=1 SV=2	9
Q68D10|SPT2_HUMAN	9	75599	Protein SPT2 homolog OS=Homo sapiens GN=SPTY2D1 PE=1 SV=3	15
Q8ND30|LIPB2_HUMAN	7	98544	Liprin-beta-2 OS=Homo sapiens GN=PPFIBP2 PE=1 SV=3	11
Q09161|NCBP1_HUMAN	7	91839	Nuclear cap-binding protein subunit 1 OS=Homo sapiens GN=NCBP1 PE=1 SV=1	11
Q15345|LRC41_HUMAN	4	88650	Leucine-rich repeat-containing protein 41 OS=Homo sapiens GN=LRRC41 PE=1 SV=3	7
Q9UPQ3|AGAP1_HUMAN	3	94470	Arf-GAP with GTPase ANK repeat and PH domain-containing protein 1 OS=Homo sapiens GN=AGAP1 PE=1 SV=4	5
Q5T8P6|RBM26_HUMAN	4	113597	RNA-binding protein 26 OS=Homo sapiens GN=RBM26 PE=1 SV=3	4
P30260|CDC27_HUMAN	5	91867	Cell division cycle protein 27 homolog OS=Homo sapiens GN=CDC27 PE=1 SV=2	8
Q8NB78|KDM1B_HUMAN	6	92098	Lysine-specific histone demethylase 1B OS=Homo sapiens GN=KDM1B PE=1 SV=3	8
P40692|MLH1_HUMAN	4	84601	DNA mismatch repair protein Mlh1 OS=Homo sapiens GN=MLH1 PE=1 SV=1	5
Q9UDY2|ZO2_HUMAN	4	133958	Tight junction protein ZO-2 OS=Homo sapiens GN=TJP2 PE=1 SV=2	3
Q9H7E2|TDRD3_HUMAN	3	73185	Tudor domain-containing protein 3 OS=Homo sapiens GN=TDRD3 PE=1 SV=1	5
Q15311|RBP1_HUMAN	7	76064	RalA-binding protein 1 OS=Homo sapiens GN=RALBP1 PE=1 SV=3	13
P11021|GRP78_HUMAN	5	72333	78 kDa glucose-regulated protein OS=Homo sapiens GN=HSPA5 PE=1 SV=2	10
Q6ZN28|MACC1_HUMAN	4	96639	Metastasis-associated in colon cancer protein 1 OS=Homo sapiens GN=MACC1 PE=1 SV=2	6
Q9UKN8|TF3C4_HUMAN	5	91982	General transcription factor 3C polypeptide 4 OS=Homo sapiens GN=GTF3C4 PE=1 SV=2	8
Q01844|EWS_HUMAN	2	68478	RNA-binding protein EWS OS=Homo sapiens GN=EWSR1 PE=1 SV=1	4
Q9Y2L9|LRCH1_HUMAN	3	80875	Leucine-rich repeat and calponin homology domain-containing protein 1 OS=Homo sapiens GN=LRCH1 PE=1 SV=3	6
Q71RC2|LARP4_HUMAN	3	80596	La-related protein 4 OS=Homo sapiens GN=LARP4 PE=1 SV=3	4
P26639|SYTC_HUMAN	5	83435	Threonine--tRNA ligase cytoplasmic OS=Homo sapiens GN=TARS PE=1 SV=3	7
Q8IXQ6|PARP9_HUMAN	6	96343	Poly [ADP-ribose] polymerase 9 OS=Homo sapiens GN=PARP9 PE=1 SV=2	8
Q8IYA6|CKP2L_HUMAN	2	83587	Cytoskeleton-associated protein 2-like OS=Homo sapiens GN=CKAP2L PE=1 SV=4	3
Q9P0L2|MARK1_HUMAN	2	89003	Serine/threonine-protein kinase MARK1 OS=Homo sapiens GN=MARK1 PE=1 SV=2	3
Q13435|SF3B2_HUMAN	2	100228	Splicing factor 3B subunit 2 OS=Homo sapiens GN=SF3B2 PE=1 SV=2	2
O95985|TOP3B_HUMAN	7	96662	DNA topoisomerase 3-beta-1 OS=Homo sapiens GN=TOP3B PE=1 SV=1	9
Q9BRS2|RIOK1_HUMAN	3	65583	Serine/threonine-protein kinase RIO1 OS=Homo sapiens GN=RIOK1 PE=1 SV=2	8
Q7L2J0|MEPCE_HUMAN	3	74355	7SK snRNA methylphosphate capping enzyme OS=Homo sapiens GN=MEPCE PE=1 SV=1	7
O75676|KS6A4_HUMAN	6	85606	Ribosomal protein S6 kinase alpha-4 OS=Homo sapiens GN=RPS6KA4 PE=1 SV=1	9
Q8IX18|DHX40_HUMAN	3	88560	Probable ATP-dependent RNA helicase DHX40 OS=Homo sapiens GN=DHX40 PE=1 SV=2	4
Q01826|SATB1_HUMAN	2	85957	DNA-binding protein SATB1 OS=Homo sapiens GN=SATB1 PE=1 SV=1	3
Q96AQ6|PBIP1_HUMAN	3	80643	Pre-B-cell leukemia transcription factor-interacting protein 1 OS=Homo sapiens GN=PBXIP1 PE=1 SV=1	4
P69905|HBA_HUMAN	2	15258	Hemoglobin subunit alpha OS=Homo sapiens GN=HBA1 PE=1 SV=2	18
Q9P2N5|RBM27_HUMAN	2	118718	RNA-binding protein 27 OS=Homo sapiens GN=RBM27 PE=1 SV=2	2
Q92900|RENT1_HUMAN	2	124345	Regulator of nonsense transcripts 1 OS=Homo sapiens GN=UPF1 PE=1 SV=2	3
Q96RN5|MED15_HUMAN	1	86753	Mediator of RNA polymerase II transcription subunit 15 OS=Homo sapiens GN=MED15 PE=1 SV=2	2
P18887|XRCC1_HUMAN	2	69477	DNA repair protein XRCC1 OS=Homo sapiens GN=XRCC1 PE=1 SV=2	3
O00203|AP3B1_HUMAN	3	121320	AP-3 complex subunit beta-1 OS=Homo sapiens GN=AP3B1 PE=1 SV=3	3
P52272|HNRPM_HUMAN	6	77516	Heterogeneous nuclear ribonucleoprotein M OS=Homo sapiens GN=HNRNPM PE=1 SV=3	9
Q8TB72|PUM2_HUMAN	1	114216	Pumilio homolog 2 OS=Homo sapiens GN=PUM2 PE=1 SV=2	2
Q709F0|ACD11_HUMAN	2	87283	Acyl-CoA dehydrogenase family member 11 OS=Homo sapiens GN=ACAD11 PE=1 SV=2	3
Q7Z460|CLAP1_HUMAN	2	169450	CLIP-associating protein 1 OS=Homo sapiens GN=CLASP1 PE=1 SV=1	2
Q9H6S3|ES8L2_HUMAN	2	80621	Epidermal growth factor receptor kinase substrate 8-like protein 2 OS=Homo sapiens GN=EPS8L2 PE=1 SV=2	2
Q8WWK9|CKAP2_HUMAN	5	76987	Cytoskeleton-associated protein 2 OS=Homo sapiens GN=CKAP2 PE=1 SV=1	8
O75122|CLAP2_HUMAN	2	141132	CLIP-associating protein 2 OS=Homo sapiens GN=CLASP2 PE=1 SV=2	2
P35579|MYH9_HUMAN	3	226530	Myosin-9 OS=Homo sapiens GN=MYH9 PE=1 SV=4	2
Q5JTW2|CEP78_HUMAN	4	76396	Centrosomal protein of 78 kDa OS=Homo sapiens GN=CEP78 PE=1 SV=1	6
Q15910|EZH2_HUMAN	3	85363	Histone-lysine N-methyltransferase EZH2 OS=Homo sapiens GN=EZH2 PE=1 SV=2	4
Q14244|MAP7_HUMAN	3	84052	Ensconsin OS=Homo sapiens GN=MAP7 PE=1 SV=1	4
Q08170|SRSF4_HUMAN	2	56678	Serine/arginine-rich splicing factor 4 OS=Homo sapiens GN=SRSF4 PE=1 SV=2	4
O00391|QSOX1_HUMAN	1	82578	Sulfhydryl oxidase 1 OS=Homo sapiens GN=QSOX1 PE=1 SV=3	3
Q9NYL2|MLTK_HUMAN	2	91155	Mitogen-activated protein kinase kinase kinase MLT OS=Homo sapiens GN=ZAK PE=1 SV=3	4
Q8TBB1|LNX1_HUMAN	4	80629	E3 ubiquitin-protein ligase LNX OS=Homo sapiens GN=LNX1 PE=1 SV=1	7
P06396|GELS_HUMAN	1	85697	Gelsolin OS=Homo sapiens GN=GSN PE=1 SV=1	1
P51610|HCFC1_HUMAN	3	208730	Host cell factor 1 OS=Homo sapiens GN=HCFC1 PE=1 SV=2	1
Q58A45|PAN3_HUMAN	1	95613	PAB-dependent poly(A)-specific ribonuclease subunit PAN3 OS=Homo sapiens GN=PAN3 PE=1 SV=3	3
Q93034|CUL5_HUMAN	1	90955	Cullin-5 OS=Homo sapiens GN=CUL5 PE=1 SV=4	1
Q6N069|NAA16_HUMAN	2	101462	N-alpha-acetyltransferase 16 NatA auxiliary subunit OS=Homo sapiens GN=NAA16 PE=1 SV=2	2
Q9BW71|HIRP3_HUMAN	3	61957	HIRA-interacting protein 3 OS=Homo sapiens GN=HIRIP3 PE=1 SV=3	6
Q8TDB6|DTX3L_HUMAN	2	83554	E3 ubiquitin-protein ligase DTX3L OS=Homo sapiens GN=DTX3L PE=1 SV=1	3
Q14241|ELOA1_HUMAN	2	89909	Elongin-A OS=Homo sapiens GN=ELOA PE=1 SV=2	3
Q9NXC5|MIO_HUMAN	2	98584	WD repeat-containing protein mio OS=Homo sapiens GN=MIOS PE=1 SV=2	2
Q9UKM7|MA1B1_HUMAN	2	79580	Endoplasmic reticulum mannosyl-oligosaccharide 1 2-alpha-mannosidase OS=Homo sapiens GN=MAN1B1 PE=1 SV=2	3
O43264|ZW10_HUMAN	2	88830	Centromere/kinetochore protein zw10 homolog OS=Homo sapiens GN=ZW10 PE=1 SV=3	3
Q2TB10|ZN800_HUMAN	3	75236	Zinc finger protein 800 OS=Homo sapiens GN=ZNF800 PE=1 SV=1	4
Q9UID3|VPS51_HUMAN	2	86042	Vacuolar protein sorting-associated protein 51 homolog OS=Homo sapiens GN=VPS51 PE=1 SV=2	3
O14523|C2C2L_HUMAN	2	76181	Phospholipid transfer protein C2CD2L OS=Homo sapiens GN=C2CD2L PE=1 SV=3	3
P42704|LPPRC_HUMAN	5	157904	Leucine-rich PPR motif-containing protein mitochondrial OS=Homo sapiens GN=LRPPRC PE=1 SV=3	3
P22087|FBRL_HUMAN	1	33784	rRNA 2'-O-methyltransferase fibrillarin OS=Homo sapiens GN=FBL PE=1 SV=2	4
P32519|ELF1_HUMAN	1	67498	ETS-related transcription factor Elf-1 OS=Homo sapiens GN=ELF1 PE=1 SV=2	3
Q8WV44|TRI41_HUMAN	1	71670	E3 ubiquitin-protein ligase TRIM41 OS=Homo sapiens GN=TRIM41 PE=1 SV=3	2
P30613|KPYR_HUMAN	1	61830	Pyruvate kinase PKLR OS=Homo sapiens GN=PKLR PE=1 SV=2	2
Q9Y2G8|DJC16_HUMAN	2	90591	DnaJ homolog subfamily C member 16 OS=Homo sapiens GN=DNAJC16 PE=2 SV=3	3
Q9H089|LSG1_HUMAN	2	75225	Large subunit GTPase 1 homolog OS=Homo sapiens GN=LSG1 PE=1 SV=2	3
Q9Y426|C2CD2_HUMAN	1	75533	C2 domain-containing protein 2 OS=Homo sapiens GN=C2CD2 PE=1 SV=2	2
Q6SJ93|F111B_HUMAN	1	84674	Protein FAM111B OS=Homo sapiens GN=FAM111B PE=1 SV=1	2
Q9BQ52|RNZ2_HUMAN	2	92219	Zinc phosphodiesterase ELAC protein 2 OS=Homo sapiens GN=ELAC2 PE=1 SV=2	2
Q9H4G0|E41L1_HUMAN	3	98503	Band 4.1-like protein 1 OS=Homo sapiens GN=EPB41L1 PE=1 SV=2	4
Q96II8|LRCH3_HUMAN	1	86083	Leucine-rich repeat and calponin homology domain-containing protein 3 OS=Homo sapiens GN=LRCH3 PE=1 SV=2	1
Q8TCJ2|STT3B_HUMAN	1	93674	Dolichyl-diphosphooligosaccharide--protein glycosyltransferase subunit STT3B OS=Homo sapiens GN=STT3B PE=1 SV=1	1
Q13619|CUL4A_HUMAN	1	87680	Cullin-4A OS=Homo sapiens GN=CUL4A PE=1 SV=3	1
Q13620|CUL4B_HUMAN	1	103982	Cullin-4B OS=Homo sapiens GN=CUL4B PE=1 SV=4	1
Q08AE8|SPIR1_HUMAN	1	85544	Protein spire homolog 1 OS=Homo sapiens GN=SPIRE1 PE=1 SV=3	1
Q9Y2L1|RRP44_HUMAN	1	109003	Exosome complex exonuclease RRP44 OS=Homo sapiens GN=DIS3 PE=1 SV=2	1
Q14157|UBP2L_HUMAN	1	114534	Ubiquitin-associated protein 2-like OS=Homo sapiens GN=UBAP2L PE=1 SV=2	1
Q14435|GALT3_HUMAN	1	72610	Polypeptide N-acetylgalactosaminyltransferase 3 OS=Homo sapiens GN=GALNT3 PE=1 SV=2	1
Q9P246|STIM2_HUMAN	1	83971	Stromal interaction molecule 2 OS=Homo sapiens GN=STIM2 PE=1 SV=2	1
P11217|PYGM_HUMAN	3	97092	Glycogen phosphorylase muscle form OS=Homo sapiens GN=PYGM PE=1 SV=6	4
P11216|PYGB_HUMAN	2	96696	Glycogen phosphorylase brain form OS=Homo sapiens GN=PYGB PE=1 SV=5	2
P06737|PYGL_HUMAN	2	97149	Glycogen phosphorylase liver form OS=Homo sapiens GN=PYGL PE=1 SV=4	2
Q9ULD4|BRPF3_HUMAN	1	135745	Bromodomain and PHD finger-containing protein 3 OS=Homo sapiens GN=BRPF3 PE=1 SV=2	1
Q9H1I8|ASCC2_HUMAN	2	86360	Activating signal cointegrator 1 complex subunit 2 OS=Homo sapiens GN=ASCC2 PE=1 SV=3	2
Q8IVL0|NAV3_HUMAN	1	255646	Neuron navigator 3 OS=Homo sapiens GN=NAV3 PE=1 SV=3	0
Q8NH01|O2T11_HUMAN	1	34797	Olfactory receptor 2T11 OS=Homo sapiens GN=OR2T11 PE=3 SV=1	3
Q8TAG9|EXOC6_HUMAN	3	93722	Exocyst complex component 6 OS=Homo sapiens GN=EXOC6 PE=1 SV=3	3
Q9BRK4|LZTS2_HUMAN	2	72759	Leucine zipper putative tumor suppressor 2 OS=Homo sapiens GN=LZTS2 PE=1 SV=2	4
Q9UH99|SUN2_HUMAN	1	80311	SUN domain-containing protein 2 OS=Homo sapiens GN=SUN2 PE=1 SV=3	2
P98194|AT2C1_HUMAN	1	100577	Calcium-transporting ATPase type 2C member 1 OS=Homo sapiens GN=ATP2C1 PE=1 SV=3	2
Q00325|MPCP_HUMAN	2	40095	Phosphate carrier protein mitochondrial OS=Homo sapiens GN=SLC25A3 PE=1 SV=2	6
Q9P2P5|HECW2_HUMAN	1	175768	E3 ubiquitin-protein ligase HECW2 OS=Homo sapiens GN=HECW2 PE=1 SV=2	1
P30291|WEE1_HUMAN	1	71597	Wee1-like protein kinase OS=Homo sapiens GN=WEE1 PE=1 SV=2	2
P47914|RL29_HUMAN	1	17752	60S ribosomal protein L29 OS=Homo sapiens GN=RPL29 PE=1 SV=2	9
P33981|TTK_HUMAN	1	97072	Dual specificity protein kinase TTK OS=Homo sapiens GN=TTK PE=1 SV=2	1
P35606|COPB2_HUMAN	2	102487	Coatomer subunit beta' OS=Homo sapiens GN=COPB2 PE=1 SV=2	2
Q04671|P_HUMAN	1	92850	P protein OS=Homo sapiens GN=OCA2 PE=1 SV=2	1
O14983|AT2A1_HUMAN	1	110252	Sarcoplasmic/endoplasmic reticulum calcium ATPase 1 OS=Homo sapiens GN=ATP2A1 PE=1 SV=1	1
P16615|AT2A2_HUMAN	1	114757	Sarcoplasmic/endoplasmic reticulum calcium ATPase 2 OS=Homo sapiens GN=ATP2A2 PE=1 SV=1	1
Q93084|AT2A3_HUMAN	1	113977	Sarcoplasmic/endoplasmic reticulum calcium ATPase 3 OS=Homo sapiens GN=ATP2A3 PE=1 SV=2	1
Q92974|ARHG2_HUMAN	2	111543	Rho guanine nucleotide exchange factor 2 OS=Homo sapiens GN=ARHGEF2 PE=1 SV=4	2
P11166|GTR1_HUMAN	2	54084	Solute carrier family 2 facilitated glucose transporter member 1 OS=Homo sapiens GN=SLC2A1 PE=1 SV=2	3
Q9Y2D4|EXC6B_HUMAN	1	94201	Exocyst complex component 6B OS=Homo sapiens GN=EXOC6B PE=1 SV=3	1
P04406|G3P_HUMAN	1	36053	Glyceraldehyde-3-phosphate dehydrogenase OS=Homo sapiens GN=GAPDH PE=1 SV=3	2
O14556|G3PT_HUMAN	1	44501	Glyceraldehyde-3-phosphate dehydrogenase testis-specific OS=Homo sapiens GN=GAPDHS PE=1 SV=2	2
Q96TA1|NIBL1_HUMAN	1	84138	Niban-like protein 1 OS=Homo sapiens GN=FAM129B PE=1 SV=3	1

## Sheet: Table S4
Table S4. Summary of Overall survival analysis by univariate and multivariate COX regression analysis.
Variables	Univariate analysis			Multivariate analysis
	P-value	HR	CI (95% )	P value	HR	CI (95% )
Age	0.148	1.448	0.877-2.392
Sex	0.982	0.995	0.613-1.615
Tumor size	0.567	0.863	0.522-1.427
Tumor differentiation	0.055	1.383	0.993-1.927	0.185	1.279	0.889-1.839
T-stage	<0.001	3.634	1.986-6.647	0.026	2.043	1.090-3.829
N-stage	0.001	2.335	1.436-3.796	0.022	1.808	1.089-3.001
M-stage	<0.001	6.349	3.252-12.393	<0.001	4.202	2.022-8.733
HOXD3 expression	0.002	2.229	1.331-3.734	0.048	1.72	1.005-2.944

## Sheet: Table S5
Table S5. Bioinformatics predict the binding sites in Integrin β3 (ITGB3) with HOXD3.
Name	Score	Relative score	Sequence ID	Start	End	Strand	Predicted sequence
HOXD11	5.6643	0.808016	ITGB3	42	51	-	attgtaagaa
HOXD11	6.35182	0.821545	ITGB3	114	123	+	attgtaatac
HOXD11	7.65269	0.847144	ITGB3	277	286	+	atagtaaatg
HOXD11	5.46875	0.804168	ITGB3	754	763	-	atagtaacac
HOXD11	7.90002	0.852011	ITGB3	808	817	+	gtcagaaaaa
HOXD11	7.90002	0.852011	ITGB3	1091	1100	-	gtgataaaaa
HOXD12	4.29135	0.800478	ITGB3	276	286	+	gatagtaaatg
HOXD12	4.47017	0.803179	ITGB3	807	817	+	tgtcagaaaaa
HOXD12	8.04195	0.857129	ITGB3	1091	1101	-	ggtgataaaaa
HOXD13	4.58249	0.801665	ITGB3	32	41	-	cctgtaaact
HOXD13	4.93153	0.808104	ITGB3	515	524	-	cccatatata
HOXD13	6.05214	0.828776	ITGB3	808	817	+	gtcagaaaaa
HOXD13	7.02519	0.846726	ITGB3	1091	1100	-	gtgataaaaa
HOXD13	7.5147	0.855756	ITGB3	1492	1501	+	gcaagaaaaa
HOXD13	5.51651	0.818895	ITGB3	1511	1520	+	ataataaagg
HOXD13	7.52439	0.855935	ITGB3	1999	2008	+	cccagaaaac
HOXD13	7.14803	0.848992	ITGB3	2043	2052	-	ttaattaaag
